# Supplementary material for: Combined analysis of the metabolome and transcriptome reveals the metabolic characteristics and candidate genes involved in alkaloid metabolism in Heuchera micrantha Douglas ex Lindl
Source: BMC Plant Biol. 2024 Jul 6;24:639. doi: 10.1186/s12870-024-05363-3 (PMC11227142; doi:10.1186/s12870-024-05363-3)
Supplement: Supplementary file 1 — Supplementary Material 1 [file 12870_2024_5363_MOESM1_ESM.xls]

## Sheet: Sheet1
Table S1. Details of the alkaloid metabolites in Heuchera micrantha leaves
Compounds	Precursor ion (Q1) (Da)	Product ion (Q3) (Da)	Molecular Weight (Da)	Class	Count per second (CPS)
					YH	HY	HT	JQ
Putrescine	89.11	72.08	88.1	Alkaloids	95199.67±7712.96	157080±10200.36	269440±15208.18	206730±44130.73
Cadaverine	103.12	86.1	102.116	Alkaloids	17879.33±1439.17	6718.67±1079.53	17618.33±4513.16	18155.67±1247.13
Choline	104.1	60.1	103.091	Alkaloids	3864266.67±184438.32	4742966.67±117315.02	6195433.33±322763.7	5176866.67±191424.51
Diethanolamine	106.09	88	105.079	Alkaloids	87271.67±2524.98	100903.33±50872.8	0±0	215743.33±22591.72
Histamine	112.09	95	111.08	Alkaloids	25284±1251.88	26562±6344.01	26131.67±3094.29	23107±4844.13
Betaine	118.09	58.07	117.079	Alkaloids	206036.67±28264.55	557163.33±44652.01	185163.33±27984.74	163090±68930.34
1-Methylhistamine	126.1	68	125.095	Alkaloids	17590.33±3998.57	16607.67±949.69	0±0	19623±2651.3
N-Acetylputrescine	131.12	114.09	130.111	Alkaloids	11927.43±1863.98	14951.67±481.34	50140.33±7427.42	21460.33±4899.12
Agmatine	131.13	114.1	130.122	Alkaloids	9652.97±2725.13	14905±2640.08	51644.33±7228.95	19733±3214.81
5-Aminolevulinic Acid	132.1	86.1	131.058	Alkaloids	10844333.33±547476.33	18183333.33±813222.19	12478000±499000	15779666.67±469017.41
N-benzylformamide	136.07	91.05	135.068	Alkaloids	688513.33±96425.37	415653.33±24366.07	480300±2278.51	734190±37245.63
L-Tyramine	138.09	103	137.084	Alkaloids	608720±93395.08	72939±3199.66	58213000±1153690.17	757130±22101.11
O-Phosphorylethanolamine	140.01	78.96	141.019	Alkaloids	6264.07±2705.78	7865.6±607.35	9886.07±2578.67	12118±1739.71
Histidinol	142.1	124.09	141.09	Alkaloids	8193366.67±688363.1	10906000±185291.66	11197666.67±336238.51	10920666.67±39272.55
2(3H)-Benzothiazolone	150	122.01	151.009	Alkaloids	3510.84±2592.07	6508.5±2811.18	7132.6±2259.72	9717.17±2144.5
DL-2-Aminoadipic acid	162.08	98	161.069	Alkaloids	64036±1971.96	51420.67±13020.24	31227.33±2165.61	39906±13017.54
4,5,6-Trihydroxy-2-cyclohexen-1-ylideneacetonitrile	168.07	105.03	167.059	Alkaloids	23555±889.83	64979±7536.55	77147.67±4047.46	71921.67±2864.36
O-Phosphocholine	184	125	184.073	Alkaloids	403996.67±26013.31	443643.33±35306.15	488750±55354.58	465086.67±21259.11
Spermine	203.22	83	202.216	Alkaloids	6513200±274035.42	8090766.67±216201.97	7612866.67±221461.9	7492733.33±273941.75
Stearamide	284.3	102.09	283.288	Alkaloids	16151.33±4847.54	34237.67±9172.28	25690.67±14290.62	138302±87942.48
N-Oleoylethanolamine	326.31	62.06	325.298	Alkaloids	525.58±14.84	825.31±77.56	674.97±86.18	1406.61±585.43
2-Phenylethylamine	122.1	105	121.089	Benzylphenylethylamine alkaloids	174060±38676.33	1527866.67±50408.56	12213000±636352.1	1375766.67±65255.83
4-Hydroxymandelonitrile	150.06	61.01	149.048	Phenolamine	249363.33±11794.63	438540±35520.26	33869±12191.71	423730±121948.33
Candicine	180.14	123.07	180.138	Phenolamine	89885.67±50685.29	110996.67±12376.61	79783.33±4679.8	113466.67±7451.31
N-(2-Hydroxy-4-methoxyphenyl)acetamide	182.08	91.05	181.074	Phenolamine	8279066.67±202572.27	5531666.67±235401.81	6421700±79850.42	8939900±635489.64
Caffeoylcholine	266.13	207.06	266.124	Phenolamine	8546.3±5835.82	12412.67±2178.18	14892.33±5144.78	51387.33±19395.34
N-Feruloylagmatine	307.18	177.05	306.169	Phenolamine	3136.4±1091.2	3316.59±2361.67	52755.67±4496.97	48407.33±7039.53
2-(D-Glucosyloxy)-4-hydroxybenzeneacetonitrile	310.09	148.04	311.101	Phenolamine	0±0	0±0	15314.33±3637.75	61202.33±15092.62
Piperidine	86.1	69.2	85.089	Piperidine alkaloids	293053.33±79577.4	490216.67±31045.73	338046.67±33643.44	543680±137712.63
6-Deoxyfagomine	132.1	57.1	131.095	Piperidine alkaloids	461973.33±11914.33	879620±44658.42	582586.67±35433.32	712763.33±24940.64
4-Aminoindole	133.1	105.1	132.069	Plumerane	41329±8167.44	58698.33±7632.01	0±0	59328.33±5504.44
Indole-3-carboxaldehyde	146.06	91	145.053	Plumerane	6483.3±1916.54	10544.63±2560.71	14652.67±541.01	11172±4423.08
Tryptamine	161.11	144	160.1	Plumerane	3693066.67±402213.28	31644666.67±2635103.86	11064333.33±695195.9	13636000±1179563.9
Indole-5-carboxylic acid	160.04	116	161.048	Plumerane	6605.94±941.41	4376.93±2817.38	11617.97±5836.77	10613±452.79
Indole-3-carboxylic acid	160.04	116	161.048	Plumerane	6605.94±941.41	4376.93±2817.38	11617.97±5836.77	10613±452.79
N-Hydroxytryptamine	177.1	160.3	176.095	Plumerane	15360333.33±959283.24	95055333.33±540638.82	48324666.67±1515295.79	43075333.33±2084171.14
3-Indoleacrylic acid	188.07	118.07	187.063	Plumerane	179596.67±18999.74	580670±48781.34	612856.67±22612.53	603233.33±69007.42
Methoxyindoleacetic acid	206.1	147.5	205.074	Plumerane	3310.33±1181.17	10153.3±4392.97	16982.33±1645.12	12507.33±1408.6
Methyl dioxindole-3-acetate	222.08	130.06	221.068	Plumerane	19702.33±4743.7	19777.67±2210.1	58339±10527.53	97642.33±9150.76
Nicotinic Acid Methyl Ester(Methyl Nicotinate)	138.05	78	137.048	Pyridine alkaloids	6425.23±2225.11	15476.67±2591.58	39597.33±6831.06	14218.67±1440.38
Trigonelline	138.06	94.07	137.048	Pyridine alkaloids	2811133.33±408003.39	4836533.33±308316.47	1904466.67±219953.57	5704166.67±1327453.49
5-Hydroxy-2-pyrrolidinone	102.05	84.05	101.048	Pyrrole alkaloids	21775.33±5058.54	34218.67±11244.77	36298.33±3213.56	41064.33±8813.65
4,6-Dihydroxyquinoline	162.06	116.05	161.048	Quinoline alkaloids	184646.67±84166.84	0±0	686470±41896.76	0±0
2,4-Dihydroxyquinoline	162.06	116.05	161.048	Quinoline alkaloids	14200.23±7690.76	16906.67±4276.5	14367.33±4774.1	14171.67±2319.54
